# Supplementary material for: A Lithiophilic Artificial Li3P Interphase with High Li-Ion Conductivity via Solid-State Friction for Lithium Metal Anodes
Source: Materials (Basel). 2025 Apr 24;18(9):1930. doi: 10.3390/ma18091930 (PMC12073039; doi:10.3390/ma18091930)
Supplement: Supplementary file 1 [file materials-18-01930-s001.zip]

Archive with 1 entries (1 files):
- materials-3550803-supplementary.pdf
